# Supplementary material for: Antemortem detection of Parkinson’s disease pathology in peripheral biopsies using artificial intelligence
Source: Acta Neuropathol Commun. 2022 Feb 14;10:21. doi: 10.1186/s40478-022-01318-7 (PMC8842941; doi:10.1186/s40478-022-01318-7)
Supplement: Supplementary file 1 — Additional file 1: Supplementary tables. [file 40478_2022_1318_MOESM1_ESM.xlsx]

## Sheet: Table S1
	Supplementary table 1. Concordance of LTS labelling for groung truth annotation by expert raters
		Fleiss' kappa (% agreement)
		All patches (n=600)	Possible LTS patches excluded (n=456)
	All raters (5-way analysis)	0.68 (0.70)	0.72 (0.73)
	Pairwise rater comparison
	1 v. 2	0.74 (0.88)	0.77 (0.89)
	1 v. 3	0.76 (0.88)	0.79 (0.90)
	1 v. 4	0.61 (0.82)	0.68 (0.84)
	1 v. 5	0.61 (0.82)	0.66 (0.84)
	2 v. 3	0.79 (0.87)	0.82 (0.90)
	2 v. 4	0.71 (0.87)	0.76 (0.89)
	2 v. 5	0.75 (0.89)	0.79 (0.90)
	3 v. 4	0.62 (0.82)	0.70 (0.85)
	3 v. 5	0.60 (0.81)	0.67 (0.84)
	4 v. 5	0.71 (0.87)	0.75 (0.88)
	LTS Lewy type synucleinopathy

## Sheet: Table S2
	Supplementary table 2. Lewy type synucleinopathy (LTS) scoring metrics
	LTS density score per slide: none (0), sparse (1), moderate (2), frequent (3)
	Average* (across all slides per subject) mean (across 3 expert raters) density score
	Number of slides examined per subject
	Number of positive slides per subject
	Ratio*: number of positive slides / number of slides examined
	Binary indicator of α-synuclein positivity per subject
	* Reference: [1]

## Sheet: Table S3
	Supplementary table 3. AI-derived features from LTS objects
	Feature ID	Feature	Description	Reference
	1	Number of LTS patches	Number of LTS patches (40*40 pixels)	N/A
	2	LTS pixel fraction	Number of LTS pixels / Number of tissue pixels	N/A
	3	Number of LTS clusters	Number of LTS clusters (computed based on detected LN patches)	[11, 26]
	4	WCSS mean	Within cluster dispersion mean	[16]
	5	WCSS StDev	Within cluster dispersion standard deviation	[16]
	6	MaxSS mean	Cluster extend mean	[16]
	7	MAxSS StDev	Cluster extend standard deviation	[16]
	8	BHI	Ball Hall Index / mean dispersion of a cluster	[16]
	9	BRI	Banfeld-Raftery Index / weighted sum of the logarithms of the mean cluster dispersion	[16]
	10	CI	C Index / frequency of concordant pairs among all pairs of subjects	[16]
	11	SSI	Scott-Symons Index / weighted sum of the logarithms of the determinants of the variance-covariance matrix of each cluster	[16]
	12	BCSS	Between-cluster scatter	[16]
	13	CHI	Calinski-Harabasz index / ratio of the sum of between-clusters dispersion	[16]
	14	LogSSRI	The LogSSRatio index	[16]
	15	DBI	The Davies-Bouldin Index	[16]
	16	p	Input preference	[11]
	17	netsim	Net similarity	[11]
	18	dpsim	Sum of similarities	[11]
	19	expref	Sum of preferences	[11]
	20	LTS cluster size mean	Cluster size mean	[16]
	21	LTS cluster size StDev	Cluster size standard deviation	[16]
	22	Sum of Hematoxylin channel (blue)	Sum of hematoxylin channel in the detected region	[45]
	23	Mean of Hematoxylin channel (blue)	Mean of hematoxylin channel in the detected region	[45]
	24	StDev of Hematoxylin channel (blue)	Standard deviation of hematoxylin channel in detected region	[45]
	25	Median of Hematoxylin channel (blue)	Median of hematoxylin channel in the detected region	[45]
	26	Sum of DAB channel (brown)	Sum of dab channel in the detected region	[45]
	27	Mean of DAB channel (brown)	Mean of dab channel in the detected region	[45]
	28	StDev of DAB channel (brown)	Standard deviation of dab channel in the detected region	[45]
	29	Median of DAB channel (brown)	Median of dab channel in the detected region	[45]
	30-60	PreciseDx Graph Feature*	Spatial relationships between the detected objects	N/A
	* Proprietary graph features developed by PreciseDx
	LTS, Lewy type synucleinopathy

## Sheet: Table S4
	Supplementary table 4. Whole slide image training dataset of α-synuclein immunostained SMG biopsies
		LTS density (expert score)					Total
		negative	sparse	moderate	frequent
	Training/Validation	171	15	20	22		227
	Test	25	6	9	6		56
	Total	206	21	29	28		283
	LTS Lewy type synucleinopathy, SMG submandibular gland

## Sheet: Table S5
	Supplementary table 5. Annotated α-synuclein immunopositive LTS object data (n)
		SMG LTS						Background
		Possible	Probable	Definite		Total
	Training/Validation	2647	2931	2087		6765		27572
	Test	564	525	596		1685		7494
	Total	3211	2556	2683		8450		35066
	LTS Lewy type synucleinopathy, SMG submandibular gland

## Sheet: Table S6
	Supplementary table 6. Distribution of ground truth LTS objects annotations and CNN-derived LTS-positive patches along expert slide level scoring groups
		Ground truth LTS object count*					CNN-detected patches count*
	Expert slide level score	Definite	Probable	Possible	All LTS
	0	0.3 ± 1.3	0.5 ± 1.3	0.8 ± 1.9	1.6 ± 3.8		2.0 ± 4.2
	1	4.9 ± 4.3	7.0 ± 4.5	11.8 ± 8.4	23.7 ± 14.8		25.3 ± 19.5
	2	20.6 ± 30.9	24.7 ± 24.6	30.3.7 ± 31.9	75.6 ± 84.9		59.8 ± 9.8
	3	69.0 ± 74.1	57.2 ± 55.8	69.7 ± 75.7	195.4 ± 194.6		153.8 ± 61.1
	Kruskal-Wallis H				χ2(3,280)=189; p=1.3x10-40		χ2(3,52)=32; p=4.7x10-7
	Spearman's rank correlation				Rho=0.816; p=4.3x10-69		Rho=0.761; p=9.9x10-12
	* n=56 WSI, testing dataset, Mean ± Stdev
	CNN convolutional neural network, LTS Lewy-type synucleinopathy
